# Supplementary material for: How thoracic surgeon manage tracheal tumors in African country? (Case series)
Source: Ann Med Surg (Lond). 2019 Jun 18;44:13–9. doi: 10.1016/j.amsu.2019.06.007 (PMC6593208; doi:10.1016/j.amsu.2019.06.007)
Supplement: Multimedia component 1 [file mmc1.xml]

<?xml version="1.0" encoding="utf-8" standalone="no"?>
<data>
  <datasets>
    <author>rabiousani2@icloud.com</author>
    <type>0</type>
    <dataset>
      <value>4</value>
      <reason>Data will be made available on request</reason>
      <comments />
    </dataset>
  </datasets>
</data>
